# Supplementary material for: Spatial and temporal dynamics of virus occurrence in two freshwater lakes captured through metagenomic analysis
Source: Front Microbiol. 2015 Sep 15;6:960. doi: 10.3389/fmicb.2015.00960 (PMC4569853; doi:10.3389/fmicb.2015.00960)
Supplement: Supplementary file 4 [file DataSheet1.XLSX]

## Sheet: Sheet1
Metagenomic libraries used in the study
Sample #	Sample Name	Location	Latitude (W)	Longitude (N)	Date	# Reads	# Base pairs (Mbp)	# Contigs	Mean Contig Length (bp)	GC Content (%)	# Accession	# Complete Phage Genome
1	Lakeside-1_VD	Lake Ontario	43.2043	79.2669	2012-08-09	2756772	278	28861	438	41	SRS976488	14
2	Lakeside-2_VD	Lake Ontario	43.2047	79.266	2012-08-09	1090964	110	7083	372	40.6	SRS976581	0
3	Lakeside-3_VD	Lake Ontario	43.2052	79.2648	2012-08-09	3096970	313	37085	454	41.1	SRS976582	8
4	Lakeside-4_VD	Lake Ontario	43.2043	79.2669	2013-07-04	2793796	282	21963	438	44.9	SRS976583	5
5	Queen’s Royal_VD	Lake Ontario	43.2579	79.0687	2012-08-09	3645734	368	39607	455	41.5	SRS976584	14
6	Fifty Point_VD	Lake Ontario	43.2247	79.6183	2012-08-09	3647628	368	35690	518	46.8	SRS976585	16
7	Long Beach-1_VD	Lake Erie	42.8638	79.3862	2012-08-12	3498802	353	43035	472	41.3	SRS976586	19
8	Long Beach-2_VD	Lake Erie	42.8698	79.3982	2012-08-12	1818202	275	44144	508	38.8	SRS976587	26
9	Long Beach-3_VD	Lake Erie	42.8723	79.4187	2012-08-12	3283240	496	81039	530	40.4	SRS976589	22
10	Long Beach-4_VD	Lake Erie	42.8638	79.3862	2013-07-17	2142442	216	15935	447	42.7	SRS976590	9
11	Nickel Beach_VD	Lake Erie	42.8746	79.2323	2012-08-12	2992076	302	35052	468	41	SRS976592	14
12	Long Beach C.E._VD	Lake Erie	42.8722	79.4272	2012-08-12	1122618	113	10876	413	40.5	SRS976593	6
13	Lakeside_ED	Lake Ontario	43.2043	79.2669	2012-08-09	1334080	201	25944	491	44.6	SRS976594	11
14	Queen’s Royal_ED	Lake Ontario	43.2579	79.0687	2012-08-09	3136238	317	20510	467	46.8	SRS976595	7
15	Fifty Point_ED	Lake Ontario	43.2247	79.6183	2012-08-09	2291674	231	21848	407	54	SRS976596	2
16	Long Beach_ED	Lake Erie	42.8638	79.3862	2012-08-12	2481398	375	55296	488	41.9	SRS976597	25
17	Nickel Beach_ED	Lake Erie	42.8746	79.2323	2012-08-12	832424	126	18290	448	43.2	SRS976599	6
18	Long Beach C.E._ED	Lake Erie	42.8722	79.4272	2012-08-12	1530500	231	7210	703	41.4	SRS975751	1
					Total	43495558	4955	549468				205
