# Supplementary material for: Spatial and temporal dynamics of virus occurrence in two freshwater lakes captured through metagenomic analysis
Source: Front Microbiol. 2015 Sep 15;6:960. doi: 10.3389/fmicb.2015.00960 (PMC4569853; doi:10.3389/fmicb.2015.00960)
Supplement: Supplementary file 5 [file DataSheet2.XLSX]

## Sheet: Sheet1
Variation of DNA recovery from Lake Ontario and Lake Erie
									Recovery of DNA (µg/L)
Fraction
					Lake Ontario										Lake Erie
	Lakeside Beach-1	Lakeside Beach-2	Lakeside Beach-3	Lakeside Beach-4	Queen's Royal	Fifty Point	Mean	Std Dev	Coeffiecient of Variation (%)	Long Beach-1	Long Beach-2	Long Beach-3	Long Beach-4	Nickel Beach	Long Beach Conservartion Area East	Mean	Std Dev	Coefficient of Variation (%)
VLP DNA	0.77	0.26	0.6	0.81	0.317	0.792	0.5915	0.24703	41.7633	1.19	0.19	0.08	0.151	1.223	0.723	0.592833	0.527475	88.9753
Bacterial DNA	0.28	0.21	0.08	0.16	1.29	1.35	0.561667	0.591318	105.279	0.3	0.64	0.42	0.918	0.904	1.236	0.736333	0.349432	47.4557
eDNA	0.5	1.79	1.84	0.454	1.54	6.188	2.052	2.1187	103.251	2.3	1.1	0.81	7.68	3.094	1.1	2.68067	2.60021	96.9987
	Here, Lakeside Beach-4 and Long Beach-4 samples represent samples collected in 2013. The rest of the samples were collected in 2012.
